# Supplementary material for: Genetic diversity and population structure analysis in a large collection of Vicia amoena in China with newly developed SSR markers
Source: BMC Plant Biol. 2021 Nov 20;21:544. doi: 10.1186/s12870-021-03330-w (PMC8605504; doi:10.1186/s12870-021-03330-w)
Supplement: Supplementary file 1 — Additional file 1: Table S1. The repeats number of different SSR motifs. Table S2. The proportion of each population in the genetic structure analysis. Figure S1. The best K-value of the genetic structure based on STRUCTURE analysis. [file 12870_2021_3330_MOESM1_ESM.zip › 11 Table S1.xlsx]

## Sheet: Table S1
	Table S1 Summary of the different repeat units of identified SSRs in Vicia amoena
	Repeats	3	4	5	6	7	8	9	10	11	12	13	14	15	16-20	>20
	AG/TC	-	-	333	67	21	15	8	5	2	3	2	1	1	5	2
	CT/GA	-	-	183	56	18	19	4	4	4	-	2	1	5	5	2
	AC/TG	-	-	277	80	37	14	14	7	2	3	6	1	4	5	6
	AT/TA	-	-	343	102	39	47	14	8	4	2	5	2	1	5	-
	CA/GT	-	-	237	65	25	25	11	10	7	5	5	4	2	10	9
	CG/GC	-	-	17	3	-	-	-	-	-	-	-	-	-	-	-
	AAT/TTA	-	48	11	1	1	1	-	-	-	-	-	-	-	-	1
	ATT/TAA	-	54	17	5	3	-	-	1	1	-	-	-	-	-	-
	AAG/TTC	-	196	30	5	3	2	-	-	1	-	-	-	-	-	1
	ATA/TAT	-	35	10	4	-	1	-	-	-	-	-	-	-	-	-
	CTC/GAG	-	85	39	6	1	-	-	-	-	-	-	-	-	-	-
	CCT/GGA	-	36	23	4	1	1	-	-	-	-	-	-	-	-	-
	AGA/TCT	-	159	43	21	8	1	1	1	-	1	-	-	-	-	-
	CTT/GAA	-	152	20	6	2	2	1	-	-	-	-	-	-	-	-
	AAC/TTG	-	422	113	25	5	4	1	1	-	-	-	-	-	-	1
	AGG/TCC	-	49	35	8	3	-	-	-	-	-	-	-	-	-	-
	CCG/GGC	-	9	-	-	1	-	-	-	-	-	-	-	-	-	-
	CGG/GCC	-	12	-	-	1	-	-	-	-	-	-	-	-	-	-
	CAA/GTT	-	365	128	35	13	4	1	2	-	-	-	-	-	-	-
	CGC/GCG	-	5	-	-	-	-	-	-	-	-	-	-	-	-	-
	CTA/GAT	-	67	12	6	-	-	-	2	-	-	-	-	-	-	-
	ACA/TGT	-	398	91	23	9	3	1	-	-	-	-	-	-	-	-
	CAG/GTC	-	32	11	4	-	-	-	-	-	-	-	-	-	-	-
	AGC/TCG	-	59	6	-	-	-	-	-	-	-	-	-	-	-	-
	ATC/TAG	-	60	13	3	1	2	-	-	-	-	-	-	-	-	-
	CTG/GAC	-	28	4	-	1	-	-	-	-	-	-	-	-	-	-
	CAT/GTA	-	102	20	7	-	-	-	1	-	-	-	-	-	-	1
	ATG/TAC	-	100	34	7	1	1	-	-	-	-	-	-	-	-	-
	AGT/TCA	-	93	15	5	2	-	-	-	1	-	-	-	-	-	1
	ACC/TGG	-	27	3	3	-	-	-	-	-	-	-	-	-	-	-
	CAC/GTG	-	26	4	-	-	-	-	-	-	-	-	-	-	-	-
	ACT/TGA	-	113	16	3	-	-	-	-	-	-	-	-	-	-	-
	CCA/GGT	-	32	14	4	1	-	-	-	-	-	-	-	-	-	-
	CGA/GCT	-	43	11	3	1	-	-	-	-	-	-	-	-	-	-
	CGT/GCA	-	28	1	-	-	-	-	-	-	-	-	-	-	-	-
	ACG/TGC	-	26	3	-	-	-	-	-	-	-	-	-	-	-	-
	AAAC/TTTG	54	1	1	-	-	-	-	-	-	-	-	-	-	-	-
	AAAG/TTTC	51	4	-	-	-	-	-	-	-	-	-	-	-	-	-
	AAAT/TTTA	64	8	4	-	-	-	-	-	-	-	-	-	-	-	-
	AACA/TTGT	61	4	-	-	-	-	-	-	-	-	-	-	-	-	-
	AACC/TTGG	15	-	-	-	-	-	-	-	-	-	-	-	-	-	-
	AACG/TTGC	21	3	-	-	-	-	-	-	-	-	-	-	-	-	-
	AACT/TTGA	17	2	-	-	-	-	-	-	-	-	-	-	-	-	-
	AAGA/TTCT	31	2	-	-	-	-	-	-	-	-	-	-	-	-	-
	AAGC/TTCG	9	-	1	-	-	-	-	-	-	-	-	-	-	-	-
	AAGG/TTCC	21	-	-	-	-	-	-	-	-	-	-	-	-	-	-
	AAGT/TTCA	17	-	-	-	-	-	-	-	-	-	-	-	-	-	-
	AATA/TTAT	32	1	-	-	-	-	-	-	-	-	-	-	-	-	-
	AATC/TTAG	14	-	-	-	-	-	-	-	-	-	-	-	-	-	-
	AATG/TTAC	36	-	-	-	-	-	-	-	-	-	-	-	-	-	-
	AATT/TTAA	46	4	3	1	-	-	-	-	-	-	-	-	-	-	-
	ACAA/TGTT	58	3	-	-	-	-	-	-	-	-	-	-	-	-	-
	ACAG/TGTC	9	-	-	-	-	-	-	-	-	-	-	-	1	-	-
	ACAT/TGTA	53	2	1	-	-	-	-	-	-	-	-	-	-	-	-
	ACCA/TGGT	24	-	-	-	-	-	-	-	-	-	-	-	-	-	-
	ACCC	3	-	-	-	-	-	-	-	-	-	-	-	-	-	-
	ACCG/TGGC	3	-	-	-	-	-	-	-	-	-	-	-	-	-	-
	ACCT/TGGA	3	-	-	-	-	-	-	-	-	-	-	-	-	-	-
	ACGA/TGCT	5	-	-	-	-	-	-	-	-	-	-	-	-	-	-
	ACTT/TGAA	22	-	-	1	-	-	-	-	-	-	-	-	-	-	-
	AGAA/TCTT	53	1	-	-	-	-	-	-	-	-	-	-	-	-	-
	AGAC/TCTG	23	17	3	2	-	-	-	-	2	-	-	-	-	1	-
	AGAT/TCTA	11	4	1	-	-	1	1	-	-	-	-	-	-	1	-
	AGCA	18	-	-	-	-	-	-	-	-	-	-	-	-	-	-
	AGCG/TCGC	5	-	-	-	-	-	-	-	-	-	-	-	-	-	-
	AGCT	2	-	-	-	-	-	-	-	-	-	-	-	-	-	-
	AGGA/TCCT	14	-	-	-	-	-	-	-	-	-	-	-	-	-	-
	AGGC	1	-	-	-	-	-	-	-	-	-	-	-	-	-	-
	AGGG/TCCC	3	-	-	-	-	-	-	-	-	-	-	-	-	-	-
	AGTC/TCAG	2	-	-	-	-	-	-	-	-	-	-	-	-	-	-
	AGTG/TCAC	8	-	-	-	-	-	-	-	-	-	-	-	-	-	-
	AGTT/TCAA	6	-	-	-	-	-	-	-	-	-	-	-	-	-	-
	ATAA/TATT	30	1	-	-	-	-	-	-	-	-	-	-	-	-	-
	ATAC/TATG	31	3	-	-	-	-	-	-	-	-	-	-	-	-	-
	ATAG/TATC	6	1	-	-	-	-	-	-	-	-	-	-	-	-	-
	ATCA/TAGT	8	1	-	-	-	-	-	-	-	-	-	-	-	-	-
	ATCC/TAGG	4	-	-	-	-	-	-	-	-	-	-	-	-	-	-
	ATCT/TAGA	5	-	1	-	-	-	-	-	-	-	-	-	-	-	-
	ATGA/TACT	41	1	1	-	-	-	-	-	-	-	-	-	-	-	-
	ATGC	19	-	-	-	-	-	-	-	-	-	-	-	-	-	-
	ATGG	3	-	-	-	-	-	-	-	-	-	-	-	-	-	-
	ATGT/TACA	96	11	3	-	-	-	-	-	-	-	-	-	-	1	-
	ATTA/TAAT	46	12	2	-	-	-	-	-	-	-	-	-	-	-	-
	ATTC/TAAG	20	-	-	-	-	-	-	-	-	-	-	-	-	-	-
	ATTG/TAAC	20	-	-	-	-	-	-	-	-	-	-	-	-	-	-
	ATTT/TAAA	38	2	-	-	-	-	-	-	-	-	-	-	-	-	-
	CAAA/GTTT	27	2	-	-	-	-	-	-	-	-	-	-	-	-	-
	CAAC/GTTG	31	-	-	-	-	-	-	-	-	-	-	-	-	-	-
	CAAG/GTTC	18	-	1	-	-	-	-	-	-	-	-	-	-	-	-
	CAAT/GTTA	26	3	-	-	1	-	-	-	-	-	-	-	-	-	-
	CACC/GTGG	8	-	-	-	-	-	-	-	-	-	-	-	-	-	-
	CACG/GTGC	3	-	-	-	-	-	-	-	-	-	-	-	-	-	-
	CACT/GTGA	9	2	-	-	-	-	-	-	-	-	-	-	-	-	-
	CAGA/GTCT	11	-	-	-	-	-	-	-	-	-	-	-	-	-	-
	CAGC/GTCG	6	-	-	-	-	-	-	-	-	-	-	-	-	-	-
	CAGT/GTCA	5	-	-	-	-	-	-	-	-	-	-	-	-	-	-
	CATA/GTAT	113	6	2	-	-	-	-	-	-	-	-	-	-	-	-
	CATC/GTAG	1	-	-	-	-	-	-	-	-	-	-	-	-	1	-
	CATG	29	-	-	-	-	-	-	-	-	-	-	-	-	-	-
	CATT/GTAA	28	-	-	-	-	-	-	-	-	-	-	-	-	-	-
	CCAA/GGTT	12	-	-	-	-	-	-	-	-	-	-	-	-	-	-
	CCAC/GGTG	9	2	-	-	-	-	-	-	-	-	-	-	-	-	-
	CCAT/GGTA	7	-	-	-	-	-	-	-	-	-	-	-	-	-	-
	CCCG/GGGC	6	-	-	-	-	-	-	-	-	-	-	-	-	-	-
	CCCT/GGGA	3	-	-	-	-	-	-	-	-	-	-	-	-	-	-
	CCGA	1	-	-	-	-	-	-	-	-	-	-	-	-	-	-
	CCGC/GGCG	2	-	-	-	-	-	-	-	-	-	-	-	-	-	-
	CCTC/GGTG	2	-	-	-	-	-	-	-	-	-	-	-	-	-	-
	CCTG/GGAC	3	-	-	-	-	-	-	-	-	-	-	-	-	-	-
	CCTT/GGAA	12	-	-	-	-	-	-	-	-	-	-	-	-	-	-
	CGAA/GCTT	5	-	-	-	-	-	-	-	-	-	-	-	-	-	-
	CGAC/GCTG	7	-	-	-	-	-	-	-	-	-	-	-	-	-	-
	CGAG	1	-	-	-	-	-	-	-	-	-	-	-	-	-	-
	CGGA	4	-	-	-	-	-	-	-	-	-	-	-	-	-	-
	CGGG/GCCC	12	-	-	-	-	-	-	-	-	-	-	-	-	-	-
	CGTA/GCAT	37	2	-	-	-	-	-	-	-	-	-	-	-	-	-
	CTAA/GATT	15	-	-	-	-	-	-	-	-	-	-	-	-	-	-
	CTAC/GATG	3	-	-	-	-	-	-	-	-	-	-	-	-	-	-
	CTAG	2	-	-	-	-	-	-	-	-	-	-	-	-	-	-
	CTAT/GATA	3	1	1	-	-	-	-	-	-	-	-	-	-	-	-
	CTCA/GAGT	21	-	-	-	-	-	-	-	1	-	-	-	-	-	-
	CTCC/GAGG	3	-	-	-	-	-	-	-	-	-	-	-	-	-	-
	CTCG	1	-	-	-	-	-	-	-	-	-	-	-	-	-	-
	CTGC/GACG	3	-	-	-	-	-	-	-	-	-	-	-	-	-	-
	CTGG/GACC	8	-	-	-	-	-	-	-	-	-	-	-	-	-	-
	CTGT/GACA	6	-	-	-	-	-	-	-	-	-	-	-	-	-	-
	CTTA/GAAT	19	-	-	-	-	-	-	-	-	-	-	-	-	-	-
	CTTC/GAAG	18	1	-	-	-	-	-	-	-	-	-	-	-	-	-
	CTTG/GAAC	17	-	-	2	-	-	-	-	-	-	-	-	-	-	-
	CTTT/GAAA	38	2	-	-	-	-	-	-	-	-	-	-	-	-	-
	GACT	3	-	-	-	-	-	-	-	-	-	-	-	-	-	-
	GCAA	5	-	-	-	-	-	-	-	-	-	-	-	-	-	-
	GCAC	-	1	-	-	-	-	-	-	-	-	-	-	-	-	-
	GCAG	1	-	-	-	-	-	-	-	-	-	-	-	-	-	-
	GCCG	3	-	-	-	-	-	-	-	-	-	-	-	-	-	-
	GCTA	1	-	-	-	-	-	-	-	-	-	-	-	-	-	-
	GGAT	4	-	-	-	-	-	-	-	-	-	-	-	-	-	-
	GGCA	3	-	-	-	-	-	-	-	-	-	-	-	-	-	-
	GGCC	1	-	-	-	-	-	-	-	-	-	-	-	-	-	-
	GGGT	2	-	-	-	-	-	-	-	-	-	-	-	-	-	-
	GGTC	3	-	-	-	-	-	-	-	-	-	-	-	-	-	-
	GTCC	2	-	-	-	-	-	-	-	-	-	-	-	-	-	-
	TAGC	1	-	-	-	-	-	-	-	-	-	-	-	-	-	-
	TCAT	35	1	1	-	-	-	-	-	-	-	-	-	-	-	-
	TCCA	5	-	-	-	-	-	-	-	-	-	-	-	-	-	-
	TGAC	2	-	-	-	-	-	-	-	-	-	-	-	-	-	-
	TGAG	36	-	-	-	-	-	-	-	-	-	-	-	-	-	-
	TGAT	9	2	-	-	-	-	-	-	-	-	-	-	-	-	-
	TGCA	4	1	-	-	-	-	-	-	-	-	-	-	-	-	-
	TGCC	1	-	-	-	-	-	-	-	-	-	-	-	-	-	-
	AAAAC/TTTTG	9	-	-	-	-	-	-	-	-	-	-	-	-	-	-
	AAAAG/TTTTC	7	3	1	-	-	-	-	-	-	-	-	-	-	-	-
	AAAAT/TTTTA	10	3	-	-	-	-	-	-	-	-	-	-	-	-	-
	AAACA/TTTGT	6	-	-	-	-	-	-	-	-	-	-	-	-	-	-
	AAACC/TTTGG	7	1	-	-	-	-	-	-	-	-	-	-	-	-	-
	AAAGA/TTTCT	6	1	-	-	-	-	-	-	-	-	-	-	-	-	-
	AAATA/TTTAT	6	1	-	-	-	-	-	-	-	-	-	-	-	-	-
	AAATC	5	-	-	-	-	-	-	-	-	-	-	-	-	-	-
	AAATG/TTTAC	6	1	-	-	-	-	-	-	-	-	-	-	-	-	-
	AAATT/TTTAA	3	-	-	-	-	-	-	-	-	-	-	-	-	-	-
	AACAA/TTGTT	8	-	-	-	-	-	-	-	-	-	-	-	-	-	-
	AACAC/TTGTG	6	-	-	-	-	-	-	-	-	-	-	-	-	-	-
	AACCA/TTGGT	5	2	-	-	-	-	-	-	-	-	-	-	-	-	-
	AACCG	2	-	-	-	-	-	-	-	-	-	-	-	-	-	-
	AACTG	1	-	-	-	-	-	-	-	-	-	-	-	-	-	-
	AAGAA/TTCTT	9	-	-	-	-	-	-	-	-	-	-	-	-	-	-
	AAGAG/TTCTC	9	-	-	-	-	-	-	-	-	-	-	-	-	-	-
	AAGGA/TTCCT	2	-	-	-	-	-	-	-	-	-	-	-	-	-	-
	AAGTG/TTCAC	5	-	-	-	-	-	-	-	-	-	-	-	-	-	-
	AATAA	2	-	-	-	-	-	-	-	-	-	-	-	-	-	-
	AATAT/TTATA	2	-	-	-	-	-	-	-	-	-	-	-	-	-	-
	AATCA	-	1	-	-	-	-	-	-	-	-	-	-	-	-	-
	AATCC	1	-	-	-	-	-	-	-	-	-	-	-	-	-	-
	AATCT	-	1	-	-	-	-	-	-	-	-	-	-	-	-	-
	AATGC	10	-	-	-	-	-	-	-	-	-	-	-	-	-	-
	AATGG	1	-	-	-	-	-	-	-	-	-	-	-	-	-	-
	AATGT	-	1	-	-	-	-	-	-	-	-	-	-	-	-	-
	AATTT	1	-	-	-	-	-	-	-	-	-	-	-	-	-	-
	ACAAA/TGTTT	8	-	-	-	-	-	-	-	-	-	-	-	-	-	-
	ACAAC/TGTTG	12	-	-	-	-	-	-	-	-	-	-	-	-	-	-
	ACACA/TGTGT	4	-	-	-	-	-	-	-	-	-	-	-	-	-	-
	ACCAC	-	-	-	-	-	-	-	-	-	-	-	-	-	1	-
	ACCCC	1	-	-	-	-	-	-	-	-	-	-	-	-	-	-
	ACCCG	2	-	-	-	-	-	-	-	-	-	-	-	-	-	-
	ACCGG	2	-	-	-	-	-	-	-	-	-	-	-	-	-	-
	AGAAA/TCTTT	3	-	-	-	-	-	-	-	-	-	-	-	-	-	-
	AGAAC	1	-	-	-	-	-	-	-	-	-	-	-	-	-	-
	AGAAG	7	-	-	-	-	-	-	-	-	-	-	-	-	-	-
	AGAAT	1	-	-	-	-	-	-	-	-	-	-	-	-	-	-
	AGAGA/TCTCT	9	-	-	-	-	-	-	-	-	-	-	-	-	-	-
	AGCAA	2	-	-	-	-	-	-	-	-	-	-	-	-	-	-
	AGCCT	1	7	-	-	-	-	-	-	-	-	-	-	-	-	-
	AGGCC	1	-	-	-	-	-	-	-	-	-	-	-	-	-	-
	AGTAG/TCATC	4	-	-	-	-	-	-	-	-	-	-	-	-	-	-
	AGTTA	1	-	-	-	-	-	-	-	-	-	-	-	-	-	-
	ATAAA/TATTT	11	-	1	-	-	-	-	-	-	-	-	-	-	-	-
	ATAAC	4	-	-	-	-	-	-	-	-	-	-	-	-	-	-
	ATAAT/TATTA	15	-	-	-	-	-	-	-	-	-	-	-	-	-	-
	ATACC	-	-	-	-	-	-	-	-	-	-	-	-	-	1	-
	ATATA	1	-	-	-	-	-	-	-	-	-	-	-	-	-	-
	ATATG	4	-	-	-	-	-	-	-	-	-	-	-	-	-	-
	ATCTA	1	-	-	-	-	-	-	-	-	-	-	-	-	-	-
	ATGAA	3	-	-	-	-	-	-	-	-	-	-	-	-	-	-
	ATGAT	3	-	-	-	-	-	-	-	-	-	-	-	-	-	-
	ATGCA	3	-	-	-	-	-	-	-	-	-	-	-	-	-	-
	ATGGA	1	-	-	-	-	-	-	-	-	-	-	-	-	-	-
	ATGTA	2	-	-	-	-	-	-	-	-	-	-	-	-	-	-
	ATTAC	1	-	-	-	-	-	-	-	-	-	-	-	-	-	-
	ATTAG	1	-	-	-	-	-	-	-	-	-	-	-	-	-	-
	ATTCA	7	-	-	-	-	-	-	-	-	-	-	-	-	-	-
	ATTCC	2	-	-	-	-	-	-	-	-	-	-	-	-	-	-
	ATTGA	1	-	-	-	-	-	-	-	-	-	-	-	-	-	-
	ATTGC	1	-	-	-	-	-	-	-	-	-	-	-	-	-	-
	ATTTC	1	-	-	-	-	-	-	-	-	-	-	-	-	-	-
	ATTTG	-	2	-	-	-	-	-	-	-	-	-	-	-	-	-
	ATTTT/TAAAA	8	1	-	-	-	-	-	-	-	-	-	-	-	-	-
	CAAAA/GTTTT	3	1	-	-	-	-	-	-	-	-	-	-	-	-	-
	CAAAC/GTTTG	3	-	-	-	-	-	-	-	-	-	-	-	-	-	-
	CAAAT	3	-	-	-	-	-	-	-	-	-	-	-	-	-	-
	CAACA	5	-	-	-	-	-	-	-	-	-	-	-	-	-	-
	CAATA/GTTAT	5	-	-	-	1	-	-	-	-	-	-	-	-	-	-
	CAATG	8	-	-	-	-	-	-	-	-	-	-	-	-	-	-
	CACAC	2	-	-	-	-	-	-	-	-	-	-	-	-	-	-
	CACCA/GTGGT	3	-	-	-	-	-	-	-	-	-	-	-	-	-	-
	CACCC	1	-	-	-	-	-	-	-	-	-	-	-	-	-	-
	CAGAA	1	-	-	-	-	-	-	-	-	-	-	-	-	-	-
	CAGCA/GTCGT	5	-	-	-	-	-	-	-	-	-	-	-	-	-	-
	CAGGC	3	-	-	-	-	-	-	-	-	-	-	-	-	-	-
	CATAT	1	-	-	-	-	-	-	-	-	-	-	-	-	-	-
	CATTA	2	-	-	-	-	-	-	-	-	-	-	-	-	-	-
	CATTG	11	1	1	-	-	-	-	-	-	-	-	-	-	-	-
	CATTT	3	1	-	-	-	-	-	-	-	-	-	-	-	-	-
	CCAAA/GGTTT	4	1	-	-	-	-	-	-	-	-	-	-	-	-	-
	CCAAG	1	-	-	-	-	-	-	-	-	-	-	-	-	-	-
	CCGGA/GGCCT	-	2	-	-	-	-	-	-	-	-	-	-	-	-	-
	CCGGT	1	-	-	-	-	-	-	-	-	-	-	-	-	-	-
	CCTAG	1	-	-	-	-	-	-	-	-	-	-	-	-	-	-
	CCTTT	1	-	-	-	-	-	-	-	-	-	-	-	-	-	-
	CGCGG	1	-	-	-	-	-	-	-	-	-	-	-	-	-	-
	CGGAA	1	-	-	-	-	-	-	-	-	-	-	-	-	-	-
	CGGTT	2	-	-	-	-	-	-	-	-	-	-	-	-	-	-
	CGTGA	1	-	-	-	-	-	-	-	-	-	-	-	-	-	-
	CTATT	1	-	-	-	-	-	-	-	-	-	-	-	-	-	-
	CTCCA	1	-	-	-	-	-	-	-	-	-	-	-	-	-	-
	CTCTT/GAGAA	8	1	-	-	-	-	-	-	-	-	-	-	-	-	-
	CTGAA	1	-	-	-	-	-	-	-	-	-	-	-	-	-	-
	CTTTT/GAAAA	7	4	1	-	-	-	-	-	-	-	-	-	-	-	-
	GAACC	2	-	-	-	-	-	-	-	-	-	-	-	-	-	-
	GAAGA	2	-	-	-	-	-	-	-	-	-	-	-	-	-	-
	GAAGT	2	-	-	-	-	-	-	-	-	-	-	-	-	-	-
	GAATA	1	-	-	-	-	-	-	-	-	-	-	-	-	-	-
	GAATG	1	-	-	-	-	-	-	-	-	-	-	-	-	-	-
	GACTC	1	-	-	-	-	-	-	-	-	-	-	-	-	-	-
	GAGGA	1	-	-	-	-	-	-	-	-	-	-	-	-	-	-
	GAGTC	2	-	-	-	-	-	-	-	-	-	-	-	-	-	-
	GATAT	2	-	-	-	-	-	-	-	-	-	-	-	-	-	-
	GATGT	1	-	-	-	-	-	-	-	-	-	-	-	-	-	-
	GATTG	1	-	-	-	-	-	-	-	-	-	-	-	-	-	-
	GATTT	5	1	-	-	-	-	-	-	-	-	-	-	-	-	-
	GCAAA	1	-	-	-	-	-	-	-	-	-	-	-	-	-	-
	GCATA	8	-	-	-	-	-	-	-	-	-	-	-	-	-	-
	GCATT	6	-	-	-	-	-	-	-	-	-	-	-	-	-	-
	GCCCG	1	-	-	-	-	-	-	-	-	-	-	-	-	-	-
	GCCTA	1	-	-	-	-	-	-	-	-	-	-	-	-	-	-
	GCCTG	2	-	-	-	-	-	-	-	-	-	-	-	-	-	-
	GCTTG	2	-	-	-	-	-	-	-	-	-	-	-	-	-	-
	GGAAT	2	-	-	-	-	-	-	-	-	-	-	-	-	-	-
	GGCAA	3	-	-	-	-	-	-	-	-	-	-	-	-	-	-
	GGGGT	1	-	-	-	-	-	-	-	-	-	-	-	-	-	-
	GGTAC	1	-	-	-	-	-	-	-	-	-	-	-	-	-	-
	GGTGG	1	-	-	-	-	-	-	-	-	-	-	-	-	-	-
	GTACC	2	-	-	-	-	-	-	-	-	-	-	-	-	-	-
	GTCGC	1	-	-	-	-	-	-	-	-	-	-	-	-	-	-
	GTGAA	1	-	-	-	-	-	-	-	-	-	-	-	-	-	-
	GTGAT	1	-	-	-	-	-	-	-	-	-	-	-	-	-	-
	GTGTC	1	-	-	-	-	-	-	-	-	-	-	-	-	-	-
	GTTCT	1	-	-	-	-	-	-	-	-	-	-	-	-	-	-
	TAAAT	1	-	-	-	-	-	-	-	-	-	-	-	-	-	-
	TAATT	1	-	-	-	-	-	-	-	-	-	-	-	-	-	-
	TAGAA	1	-	-	-	-	-	-	-	-	-	-	-	-	-	-
	TAGGC	2	-	-	-	-	-	-	-	-	-	-	-	-	-	-
	TAGTG	1	-	-	-	-	-	-	-	-	-	-	-	-	-	-
	TATCC	1	-	-	-	-	-	-	-	-	-	-	-	-	-	-
	TATGA	8	-	-	-	-	-	-	-	-	-	-	-	-	-	-
	TATGC	5	-	-	-	-	-	-	-	-	-	-	-	-	-	-
	TCAAA	1	1	-	-	-	-	-	-	-	-	-	-	-	-	-
	TCACT	-	1	-	-	-	-	-	-	-	-	-	-	-	-	-
	TCATA	10	-	-	-	-	-	-	-	-	-	-	-	-	-	-
	TCATG	1	-	-	-	-	-	-	-	-	-	-	-	-	-	-
	TCATT	1	-	-	-	-	-	-	-	-	-	-	-	-	-	-
	TCCAT	1	-	-	-	-	-	-	-	-	-	-	-	-	-	-
	TCCGC	1	-	-	-	-	-	-	-	-	-	-	-	-	-	-
	TCCTT	1	-	-	-	-	-	-	-	-	-	-	-	-	-	-
	TCGAC	1	1	-	-	-	-	-	-	-	-	-	-	-	-	-
	TCGCT	1	-	-	-	-	-	-	-	-	-	-	-	-	-	-
	TCTCC	1	-	-	-	-	-	-	-	-	-	-	-	-	-	-
	TGAAC	1	-	-	-	-	-	-	-	-	-	-	-	-	-	-
	TGAAG	3	-	-	-	-	-	-	-	-	-	-	-	-	-	-
	TGAAT	2	-	-	-	-	-	-	-	-	-	-	-	-	-	-
	TGAGA	1	-	-	-	-	-	-	-	-	-	-	-	-	-	-
	TGAGT	1	-	-	-	-	-	-	-	-	-	-	-	-	-	-
	TGATG	1	-	-	-	-	-	-	-	-	-	-	-	-	-	-
	TGATT	2	-	-	-	-	-	-	-	-	-	-	-	-	-	-
	TGCAA	1	-	-	-	-	-	-	-	-	-	-	-	-	-	-
	TGCAG	1	-	-	-	-	-	-	-	-	-	-	-	-	-	-
	TGCAT	1	-	-	-	-	-	-	-	-	-	-	-	-	-	-
	TGCCT	1	-	-	-	-	-	-	-	-	-	-	-	-	-	-
	TGCTG	3	-	-	-	-	-	-	-	-	-	-	-	-	-	-
	TGCTT	2	-	-	-	-	-	-	-	-	-	-	-	-	-	-
	TGGAA	1	-	-	-	-	-	-	-	-	-	-	-	-	-	-
	TGGTA	1	-	-	-	-	-	-	-	-	-	-	-	-	-	-
	TGGTT	1	1	-	-	-	-	-	-	-	-	-	-	-	-	-
	TGTCA	1	-	-	-	-	-	-	-	-	-	-	-	-	-	-
	TGTGG	1	-	-	-	-	-	-	-	-	-	-	-	-	-	-
	TTATG	1	-	-	-	-	-	-	-	-	-	-	-	-	-	-
	TTCCA	2	-	-	-	-	-	-	-	-	-	-	-	-	-	-
	TTCTA	1	-	-	-	-	-	-	-	-	-	-	-	-	-	-
	TTCTG	1	-	-	-	-	-	-	-	-	-	-	-	-	-	-
	TTGCA	3	-	-	-	-	-	-	-	-	-	-	-	-	-	-
	TTGCC	1	-	-	-	-	-	-	-	-	-	-	-	-	-	-
	TTGCT	1	-	-	-	-	-	-	-	-	-	-	-	-	-	-
	TTGGG	1	-	-	-	-	-	-	-	-	-	-	-	-	-	-
	TTGTA	2	-	1	-	-	-	-	-	-	-	-	-	-	-	-
	TTTCG	1	-	-	-	-	-	-	-	-	-	-	-	-	-	-
	TTTGA	1	-	-	-	-	-	-	-	-	-	-	-	-	-	-
	AAAAAG/TTTTTC	14	-	-	-	-	-	-	-	-	-	-	-	-	-	-
	AAAAAT/TTTTTA	2	-	-	-	-	-	-	-	-	-	-	-	-	-	-
	AAAACT	1	-	-	-	-	-	-	-	-	-	-	-	-	-	-
	AAAAGA	2	-	-	-	-	-	-	-	-	-	-	-	-	-	-
	AAACAA	1	-	-	-	-	-	-	-	-	-	-	-	-	-	-
	AAAGAC	2	-	-	-	-	-	-	-	-	-	-	-	-	-	-
	AAATCA	1	-	-	-	-	-	-	-	-	-	-	-	-	-	-
	AAATGC	1	-	-	-	-	-	-	-	-	-	-	-	-	-	-
	AACAAG	1	-	-	-	-	-	-	-	-	-	-	-	-	-	-
	AACACG	1	-	-	-	-	-	-	-	-	-	-	-	-	-	-
	AACCCT	8	-	-	-	-	-	-	-	-	-	-	-	-	-	-
	AAGTCG	1	-	-	-	-	-	-	-	-	-	-	-	-	-	-
	AAGTGA	1	-	-	-	-	-	-	-	-	-	-	-	-	-	-
	AATGCA	1	-	-	-	-	-	-	-	-	-	-	-	-	-	-
	AATTGG	1	-	-	-	-	-	-	-	-	-	-	-	-	-	-
	ACAAAA	-	-	2	-	-	-	-	-	-	-	-	-	-	-	-
	ACAACG	1	-	-	-	-	-	-	-	-	-	-	-	-	-	-
	ACATAA	1	-	-	-	-	-	-	-	-	-	-	-	-	-	-
	ACATAC	6	1	-	-	-	-	-	-	-	-	-	-	-	-	-
	ACATCA	1	-	-	-	-	-	-	-	-	-	-	-	-	-	-
	ACATGT	1	-	-	-	-	-	-	-	-	-	-	-	-	-	-
	ACCAAC	3	-	-	-	-	-	-	-	-	-	-	-	-	-	-
	ACCCGA	1	-	-	-	-	-	-	-	-	-	-	-	-	-	-
	ACCTTC	1	-	-	-	-	-	-	-	-	-	-	-	-	-	-
	ACGGTA	1	-	-	-	-	-	-	-	-	-	-	-	-	-	-
	ACTCCC	2	-	-	-	-	-	-	-	-	-	-	-	-	-	-
	ACTTCT/TGAAGA	4	2	-	-	-	-	-	-	-	-	-	-	-	-	-
	AGAACA/TCTTGT	2	-	-	-	-	-	-	-	-	-	-	-	-	-	-
	AGAACG	2	-	-	-	-	-	-	-	-	-	-	-	-	-	-
	AGAGAA	1	-	-	-	-	-	-	-	-	-	-	-	-	-	-
	AGATGA	1	-	-	-	-	-	-	-	-	-	-	-	-	-	-
	AGCCAG	-	-	-	-	-	-	-	-	-	1	-	-	-	-	-
	AGGAAA	1	-	-	-	-	-	-	-	-	-	-	-	-	-	-
	AGGACA	-	1	-	-	-	-	-	-	-	-	-	-	-	-	-
	AGGGAT	1	-	-	-	-	-	-	-	-	-	-	-	-	-	-
	AGGGTT	3	-	-	-	-	-	-	-	-	-	-	-	-	-	-
	AGTACA	1	-	-	-	-	-	-	-	-	-	-	-	-	-	-
	ATAATT	1	-	-	-	-	-	-	-	-	-	-	-	-	-	-
	ATACCA	1	-	-	-	-	-	-	-	-	-	-	-	-	-	-
	ATACTA	-	1	-	-	-	-	-	-	-	-	-	-	-	-	-
	ATAGAA	1	-	-	-	-	-	-	-	-	-	-	-	-	-	-
	ATATGA	1	-	-	-	-	-	-	-	-	-	-	-	-	-	-
	ATATTA	1	-	-	-	-	-	-	-	-	-	-	-	-	-	-
	ATCAAA	2	-	-	-	-	-	-	-	-	-	-	-	-	-	-
	ATCAAC	1	-	-	-	-	-	-	-	-	-	-	-	-	-	-
	ATCATT	1	-	-	-	-	-	-	-	-	-	-	-	-	-	-
	ATCCTT	1	-	-	-	-	-	-	-	-	-	-	-	-	-	-
	ATGAGA	1	-	-	-	-	-	-	-	-	-	-	-	-	-	-
	ATGGAA	1	-	-	-	-	-	-	-	-	-	-	-	-	-	-
	ATGTTG	1	-	-	-	-	-	-	-	-	-	-	-	-	-	-
	ATGTTT	1	-	-	-	-	-	-	-	-	-	-	-	-	-	-
	ATTAAC	1	-	-	-	-	-	-	-	-	-	-	-	-	-	-
	ATTCTG	1	1	-	-	-	-	-	-	-	-	-	-	-	-	-
	ATTGAC	1	-	-	-	-	-	-	-	-	-	-	-	-	-	-
	ATTTTG	1	-	-	-	-	-	-	-	-	-	-	-	-	-	-
	CAAAAA	1	-	-	-	-	-	-	-	-	-	-	-	-	-	-
	CAAAAG	1	-	-	-	-	-	-	-	-	-	-	-	-	-	-
	CAAAAT	-	3	-	-	-	-	-	-	-	-	-	-	-	-	-
	CAAACC	1	-	-	-	-	-	-	-	-	-	-	-	-	-	-
	CAACCA	1	-	-	-	-	-	-	-	-	-	-	-	-	-	-
	CAATTT	1	-	-	-	-	-	-	-	-	-	-	-	-	-	-
	CAGAAA	1	-	-	-	-	-	-	-	-	-	-	-	-	-	-
	CAGCAA	1	-	-	-	-	-	-	-	-	-	-	-	-	-	-
	CAGCCC	1	-	-	-	-	-	-	-	-	-	-	-	-	-	-
	CAGCGT	1	-	-	-	-	-	-	-	-	-	-	-	-	-	-
	CAGGAT	1	-	-	-	-	-	-	-	-	-	-	-	-	-	-
	CATCAA	1	-	-	-	-	-	-	-	-	-	-	-	-	-	-
	CATCAC	1	-	-	-	-	-	-	-	-	-	-	-	-	-	-
	CATCTT	1	-	-	-	-	-	-	-	-	-	-	-	-	-	-
	CCCAAA	1	-	-	-	-	-	-	-	-	-	-	-	-	-	-
	CCCTAA	-	-	-	-	-	-	-	-	-	1	-	-	-	-	-
	CCGATG	1	-	-	-	-	-	-	-	-	-	-	-	-	-	-
	CCTAGA	1	-	-	-	-	-	-	-	-	-	-	-	-	-	-
	CCTCAG	1	-	-	-	-	-	-	-	-	-	-	-	-	-	-
	CCTGCT	1	-	-	-	-	-	-	-	-	-	-	-	-	-	-
	CGAGTT	1	2	-	-	-	-	-	-	-	-	-	-	-	-	-
	CGTCCA	1	-	-	-	-	-	-	-	-	-	-	-	-	-	-
	CGTGGA	-	-	-	-	-	1	-	-	-	-	-	-	-	-	-
	CGTGGT/GCACCA	2	-	-	-	-	-	-	-	-	-	-	-	-	-	-
	CGTGTC	1	-	-	-	-	-	-	-	-	-	-	-	-	-	-
	CGTTCT	2	-	-	-	-	-	-	-	-	-	-	-	-	-	-
	CGTTTT	1	-	-	-	-	-	-	-	-	-	-	-	-	-	-
	CTACTT	1	-	-	-	-	-	-	-	-	-	-	-	-	-	-
	CTATGG	1	-	-	-	-	-	-	-	-	-	-	-	-	-	-
	CTCCAC	1	-	-	-	-	-	-	-	-	-	-	-	-	-	-
	CTCGTC	1	-	-	-	-	-	-	-	-	-	-	-	-	-	-
	CTGTTA	1	-	-	-	-	-	-	-	-	-	-	-	-	-	-
	CTTCCT	1	-	-	-	-	-	-	-	-	-	-	-	-	-	-
	CTTTTT/GAAAAA	3	-	-	-	-	-	-	-	-	-	-	-	-	-	-
	GAAAAG	1	-	-	-	-	-	-	-	-	-	-	-	-	-	-
	GAACGA	1	-	-	-	-	-	-	-	-	-	-	-	-	-	-
	GAACTC	1	-	-	-	-	-	-	-	-	-	-	-	-	-	-
	GAATTT	1	-	-	-	-	-	-	-	-	-	-	-	-	-	-
	GACACA	1	-	-	-	-	-	-	-	-	-	-	-	-	-	-
	GACACG	2	-	-	-	-	-	-	-	-	-	-	-	-	-	-
	GAGAAC	2	1	-	-	-	-	-	-	-	-	-	-	-	-	-
	GATAGA	1	-	-	-	-	-	-	-	-	-	-	-	-	-	-
	GATGGT	1	-	-	-	-	-	-	-	-	-	-	-	-	-	-
	GATGTT	1	-	-	-	-	-	-	-	-	-	-	-	-	-	-
	GATTTT	1	-	-	-	-	-	-	-	-	-	-	-	-	-	-
	GCACAC	1	-	-	-	-	-	-	-	-	-	-	-	-	-	-
	GCATCA	1	-	-	-	-	-	-	-	-	-	-	-	-	-	-
	GGAAGA	6	-	-	-	-	-	-	-	-	-	-	-	-	-	-
	GGGAGT	1	-	-	-	-	-	-	-	-	-	-	-	-	-	-
	GTGCAT	1	-	-	-	-	-	-	-	-	-	-	-	-	-	-
	GTGGCC	1	-	-	-	-	-	-	-	-	-	-	-	-	-	-
	GTGTTG	1	-	-	-	-	-	-	-	-	-	-	-	-	-	-
	GTGTTT	1	-	-	-	-	-	-	-	-	-	-	-	-	-	-
	GTTGAG	1	-	-	-	-	-	-	-	-	-	-	-	-	-	-
	TAAAAA	1	-	-	-	-	-	-	-	-	-	-	-	-	-	-
	TACACA	1	-	-	-	-	-	-	-	-	-	-	-	-	-	-
	TACCCA	1	-	-	-	-	-	-	-	-	-	-	-	-	-	-
	TAGAAG	2	-	-	-	-	-	-	-	-	-	-	-	-	-	-
	TAGGAG	1	-	-	-	-	-	-	-	-	-	-	-	-	-	-
	TAGGGT	2	-	-	-	-	-	-	-	-	-	-	-	-	-	-
	TATACA	1	-	-	-	-	-	-	-	-	-	-	-	-	-	-
	TATTGT	-	1	-	-	-	-	-	-	-	-	-	-	-	-	-
	TCACCA	1	-	-	-	-	-	-	-	-	-	-	-	-	-	-
	TCAGAA	1	-	-	-	-	-	-	-	-	-	-	-	-	-	-
	TCATTG	1	-	-	-	-	-	-	-	-	-	-	-	-	-	-
	TCCCAG	1	-	-	-	-	-	-	-	-	-	-	-	-	-	-
	TCCCTT	1	-	-	-	-	-	-	-	-	-	-	-	-	-	-
	TCTATT	1	-	-	-	-	-	-	-	-	-	-	-	-	-	-
	TCTGTG	1	-	-	-	-	-	-	-	-	-	-	-	-	-	-
	TCTTCC	1	1	-	-	-	-	-	-	-	-	-	-	-	-	-
	TCTTTC	1	-	-	-	-	-	-	-	-	-	-	-	-	-	-
	TCTTTT	3	-	-	-	-	-	-	-	-	-	-	-	-	-	-
	TGAGAA	1	-	-	-	-	-	-	-	-	-	-	-	-	-	-
	TGATTT	1	-	-	-	-	-	-	-	-	-	-	-	-	-	-
	TGCATT	1	1	-	-	-	-	-	-	-	-	-	-	-	-	-
	TGCCTC	1	-	-	-	-	-	-	-	-	-	-	-	-	-	-
	TGGGAG	8	-	-	-	-	-	-	-	-	-	-	-	-	-	-
	TGGTGT	3	-	-	-	-	-	-	-	-	-	-	-	-	-	-
	TGTATA	1	-	-	-	-	-	-	-	-	-	-	-	-	-	-
	TGTCTT	2	-	-	-	-	-	-	-	-	-	-	-	-	-	-
	TGTGTA	7	-	-	-	-	-	-	-	-	-	-	-	-	-	-
	TGTTGA	1	-	-	-	-	-	-	-	-	-	-	-	-	-	-
	TGTTGG	4	-	-	-	-	-	-	-	-	-	-	-	-	-	-
	TTCCTC	1	-	-	-	-	-	-	-	-	-	-	-	-	-	-
	TTCTAC	1	-	-	-	-	-	-	-	-	-	-	-	-	-	-
	TTCTCC	1	-	-	-	-	-	-	-	-	-	-	-	-	-	-
	TTCTTT	1	-	-	-	-	-	-	-	-	-	-	-	-	-	-
	TTGATG	3	-	-	-	-	-	-	-	-	-	-	-	-	-	-
	TTGGTT	1	-	-	-	-	-	-	-	-	-	-	-	-	-	-
	TTGTGG	1	-	-	-	-	-	-	-	-	-	-	-	-	-	-
	TTGTTA	1	-	-	-	-	-	-	-	-	-	-	-	-	-	-
	TTGTTT	1	-	-	-	-	-	-	-	-	-	-	-	-	-	-
	TTTATG	1	-	-	-	-	-	-	-	-	-	-	-	-	-	-
	TTTCAA	1	-	-	-	-	-	-	-	-	-	-	-	-	-	-
	TTTCGA	2	-	-	-	-	-	-	-	-	-	-	-	-	-	-
	TTTCTT	1	-	-	-	-	-	-	-	-	-	-	-	-	-	-
	TTTTAT	1	-	-	-	-	-	-	-	-	-	-	-	-	-	-
	TTTTGT	2	-	-	-	-	-	-	-	-	-	-	-	-	-	-
	TTTTTG	2	-	-	-	-	-	-	-	-	-	-	-	-	-	-
