# Supplementary material for: Genetic diversity and population structure analysis in a large collection of Vicia amoena in China with newly developed SSR markers
Source: BMC Plant Biol. 2021 Nov 20;21:544. doi: 10.1186/s12870-021-03330-w (PMC8605504; doi:10.1186/s12870-021-03330-w)
Supplement: Supplementary file 1 — Additional file 1: Table S1. The repeats number of different SSR motifs. Table S2. The proportion of each population in the genetic structure analysis. Figure S1. The best K-value of the genetic structure based on STRUCTURE analysis. [file 12870_2021_3330_MOESM1_ESM.zip › 13_Table S2_R1.xlsx]

## Sheet: Cluster Proportion
	K Value	Clusters	Populations proportion (%)
			M99	NM03	ZX476	ZX541	ZX562	B514	B515	B516	ZX986	ZX987	ZX1141	N50	STG	YDZ	HEB	XLT	QHA	QHB	SJ	YX	YHT	ZQ	MQ	ZD
	K=10	Cluster 1	1.1	1.3	1.3	1.1	1	0.7	1.6	1.5	2.6	2.7	6.9	87.5	20	1.6	44.9	1.4	0.4	8	4.4	0.7	0.8	4.9	53	2.5
		Cluster 2	2.7	3.2	2.4	0.8	0.8	1.9	2.3	2.9	5.7	5.2	7.3	1.5	4	2.6	5.6	77.4	0.4	2.1	1	1	0.5	3.2	3.5	74.1
		Cluster 3	44	1.3	22.5	0.8	0.6	19.5	25.9	23.7	10.1	0.9	32.7	4.5	63.5	12.5	25.9	3.9	0.3	1.2	20.1	2.8	0.6	61.4	6.7	8.9
		Cluster 4	38.8	3.9	1.4	1.1	0.7	0.5	1.5	3.9	2	2.7	4.6	0.8	1.2	75	1.5	1.4	0.4	1.2	0.9	2	94.1	7.6	3.3	1.2
		Cluster 5	5.9	73.8	1.4	44	0.7	0.9	57.5	33.4	72.1	73.5	27.8	1	2.1	1.6	7.2	6	0.3	2.7	2.7	4.2	1	7.7	5.3	3.1
		Cluster 6	1.2	1.6	0.9	0.9	93.9	0.4	0.7	1.5	0.9	1.8	2.3	0.5	2.2	0.9	1.7	1	0.3	2	0.8	1.3	0.5	1.5	1.2	0.9
		Cluster 7	1.9	8.5	0.9	45.5	0.7	1.7	6.9	24.3	2.4	7.7	8.8	1.5	1.8	0.8	6	3.2	0.6	75.6	63.8	1.9	0.6	10.3	21.2	4
		Cluster 8	2	2.1	67.8	1.4	0.6	0.5	0.7	2.4	1.4	2.1	1.7	0.8	1	1.5	2.5	1.2	96.1	4.2	3.9	1.2	0.9	1.1	2.2	2.6
		Cluster 9	0.9	3.2	1	2.2	0.5	0.5	1.2	1.8	1.2	1.7	5.5	0.9	2.8	0.9	3	2.3	0.8	1.5	1.4	84.1	0.7	0.8	1.6	1.4
		Cluster 10	1.5	1.1	0.6	2.3	0.5	73.3	1.8	4.7	1.7	1.7	2.4	1	1.3	2.6	1.8	2.3	0.5	1.4	1	0.7	0.4	1.5	2.2	1.3
